# Supplementary material for: Efficacy and effects on cardiac function of radiofrequency catheter ablation vs. direct current cardioversion of persistent atrial fibrillation with left ventricular systolic dysfunction
Source: PLoS One. 2017 Mar 28;12(3):e0174510. doi: 10.1371/journal.pone.0174510 (PMC5370131; doi:10.1371/journal.pone.0174510)
Supplement: S1 Table — (XLS) [file pone.0174510.s001.xls]

## Sheet: Sheet1
Baseline clinical characteristics
Ablation group
Ablation group number	gender	age	LA	LV	LVEF	AF时间	NYHA	Hypertension	Diabetes	Snoring	Digoxin	Beta blocker	ACE-I or ARB	Aldosterone antagonist	Amiodarone	Mean ventricular rate	Maximum ventricular rate
1	male	45	49	52	36	12	3	1	1	0	1	1	0	1	1	63	89
2	male	69	51	51	41	23	3	1	0	1	0	0	0	0	0	73	99
3	female	61	47	51	38	24	2	1	1	0	1	1	0	0	0	86	107
4	male	69	49	61	43	36	2	1	0	1	1	1	0	1	0	90	129
5	male	47	43	57	31	37	2	0	0	0	0	1	1	0	0	90	128
6	male	55	47	54	37	41	3	1	0	0	1	0	1	0	0	101	132
7	female	64	45	55	46	21	3	0	0	1	1	0	0	0	0	61	98
8	female	66	49	60	32	8	3	0	0	0	1	0	0	1	0	73	101
9	male	74	46	51	36	10	2	1	0	0	0	1	1	0	0	90	120
10	female	71	49	65	25	36	1	0	1	1	1	0	0	1	1	98	128
11	female	72	51	40	37	48	2	0	1	0	1	0	1	0	0	100	139
12	female	37	39	53	42	10	3	0	1	0	0	1	0	0	1	86	109
13	male	67	47	58	47	12	3	1	0	0	1	1	1	0	0	67	99
14	male	57	49	55	30	15	2	1	0	0	0	0	0	0	0	97	103
15	female	61	54	52	38	21	2	0	0	1	0	1	0	0	0	110	147
16	male	68	49	58	45	26	3	1	0	1	0	0	0	0	0	64	100
17	male	54	48	52	46	22	2	0	1	0	1	0	1	1	0	59	99
18	male	57	50	52	32	24	3	1	1	1	0	0	0	0	0	87	110
19	female	67	48	60	41	12	3	0	1	0	1	0	1	0	0	89	139
20	male	66	44	58	40	13	3	0	0	0	0	1	0	1	1	98	128
21	male	69	47	57	32	16	2	1	0	0	1	1	1	0	0	99	127
22	male	70	45	58	39	19	2	0	1	0	0	0	0	0	0	110	140
23	female	69	39	53	37	24	3	1	0	0	1	0	1	0	1	101	139
24	male	62	42	57	36	9	3	0	0	0	1	1	0	0	0	104	141
25	female	49	44	55	34	7	2	1	0	0	0	0	0	1	0	90	129
26	male	54	51	59	34	36	1	0	0	0	0	1	1	0	0	89	128
27	male	59	49	54	36	33	2	0	0	0	0	0	0	0	0	78	130
28	female	70	46	56	43	21	3	0	0	0	0	0	0	0	0	90	138
29	female	61	50	50	34	24	3	1	1	0	1	1	0	0	0	99	129
30	male	54	48	58	38	16	2	0	0	0	0	0	0	0	0	87	129
31	female	46	41	56	45	18	3	1	0	0	1	0	1	0	0	88	137
32	male	49	45	57	47	24	3	1	0	0	1	0	1	1	0	78	121
33	female	57	47	56	41	12	3	0	1	0	0	1	0	0	0	69	111
34	female	68	45	59	35	15	3	0	0	0	0	0	0	0	0	75	121
35	female	64	46	54	32	9	3	0	0	0	0	0	0	0	0	98	135
36	female	53	42	61	36	18	3	1	1	0	0	1	0	0	0	105	149
37	male	51	39	53	39	12	3	0	0	1	0	0	1	0	0	110	151
38	male	39	42	54	35	24	2	0	0	0	1	0	0	0	1	113	154
39	female	43	48	51	37	36	3	0	1	0	0	0	0	0	0	79	121
40	male	42	50	57	38	25	3	0	0	0	0	0	0	0	0	65	102
41	male	59	46	60	29	12	3	0	1	0	1	0	0	1	0	79	131
42	female	69	49	50	42	10	3	0	0	0	1	0	0	0	0	72	110
43	male	69	48	52	45	6	3	0	0	0	0	0	1	0	0	81	130
44	female	53	49	50	36	9	2	0	0	0	0	0	0	0	0	93	145
45	male	37	49	54	29	24	3	0	0	0	0	0	0	0	0	96	152
46	female	63	42	54	41	28	3	0	0	0	1	1	0	0	0	86	145
47	male	72	49	57	42	36	2	1	1	0	1	1	1	0	0	77	136
48	female	47	46	53	42	48	2	0	0	0	1	1	1	1	0	87	147
49	male	70	51	51	41	12	2	1	0	0	1	1	1	0	1	89	125
50	female	42	43	51	36	24	3	1	1	0	0	1	0	0	0	71	125
51	female	57	42	59	32	36	3	0	0	0	0	1	0	0	0	82	117
52	male	64	51	57	47	48	2	0	0	0	1	1	1	0	0	95	147
53	male	62	39	53	31	12	2	1	0	0	0	1	0	0	0	91	131
54	female	69	49	52	35	9	3	0	0	0	0	0	1	0	0	86	143
55	male	53	45	58	38	6	3	1	0	0	0	0	0	0	0	87	138
56	female	59	46	56	42	12	2	0	0	0	1	1	0	1	0	90	140
57	female	38	49	51	43	15	3	0	0	0	1	1	1	0	0	98	147
DCC group
DCC group nuber
1	male	49	39	50	31	18	3	1	1	0	0	1	0	0	0	98	147
2	female	53	50	59	35	18	2	0	1	0	1	1	0	0	0	105	159
3	male	50	47	58	49	24	3	0	0	0	0	1	1	0	0	76	112
4	male	59	45	57	43	21	2	1	0	1	0	0	1	1	0	59	101
5	female	63	49	51	45	20	3	1	0	0	1	0	1	1	1	69	108
6	female	69	48	57	42	39	2	0	1	0	0	1	0	0	0	80	143
7	male	51	44	64	37	30	2	1	0	0	0	1	0	0	0	89	142
8	male	52	41	53	38	6	3	0	1	1	0	0	0	1	0	97	151
9	female	65	46	56	43	9	2	0	1	0	1	0	1	0	1	58	89
10	male	51	43	59	34	12	3	1	0	0	0	1	0	0	0	105	157
11	female	49	36	60	47	15	3	0	0	0	0	0	0	1	0	70	101
12	male	40	42	51	43	18	3	1	0	0	0	0	1	1	0	98	143
13	male	69	41	51	32	21	3	0	0	0	0	1	0	1	0	87	125
14	male	52	39	51	37	24	2	0	1	0	1	0	0	0	0	59	101
15	female	49	42	52	41	36	3	1	0	0	0	1	1	0	0	90	140
16	female	58	49	54	47	12	2	0	0	0	1	0	1	0	0	67	98
17	male	62	51	55	48	12	3	1	1	1	0	1	0	0	0	96	148
18	female	50	44	50	37	24	2	1	0	0	0	1	0	0	0	94	152
19	female	67	41	59	34	9	3	1	1	0	1	1	0	0	0	87	131
20	male	61	48	52	32	6	2	0	0	0	0	0	1	0	0	69	99
21	male	59	48	54	35	6	3	0	0	0	0	0	1	0	0	75	121
22	female	71	43	61	37	12	3	0	1	1	1	1	1	1	0	84	132
23	male	63	48	51	38	26	3	1	0	0	1	0	0	0	1	75	108
24	female	71	49	56	41	24	2	0	0	1	0	0	0	0	0	96	139
25	female	67	51	55	34	11	3	1	0	0	0	0	1	0	0	101	147
26	male	58	50	56	38	12	2	0	0	0	0	1	0	0	0	107	151
27	male	61	45	51	39	9	3	0	1	0	0	0	1	0	0	105	142
28	male	67	47	52	40	12	3	0	0	0	1	1	1	1	0	75	97
29	female	59	49	55	38	30	2	0	0	0	1	0	0	0	1	64	89
30	female	65	47	53	41	27	3	0	0	0	0	1	0	0	0	65	102
31	female	59	49	55	40	15	3	0	0	0	0	1	1	1	0	71	109
32	male	60	46	52	47	18	3	1	1	0	0	1	1	0	0	78	110
33	female	75	45	50	46	21	2	0	1	0	0	0	0	0	0	98	121
34	female	58	44	49	32	24	3	0	0	0	0	1	0	0	0	59	90
35	male	63	46	52	38	36	3	0	0	0	1	1	1	0	0	89	129
36	male	77	45	53	46	18	3	1	0	0	0	0	0	0	0	99	123
37	male	70	48	51	39	15	3	0	0	0	0	1	1	0	0	101	135
38	female	69	49	54	37	24	3	1	0	0	0	1	0	0	0	76	97
39	male	65	50	55	35	24	1	0	0	0	0	0	0	0	0	69	96
40	male	71	45	53	38	12	3	1	0	0	0	0	1	0	0	90	146
