# Supplementary material for: Efficacy and effects on cardiac function of radiofrequency catheter ablation vs. direct current cardioversion of persistent atrial fibrillation with left ventricular systolic dysfunction
Source: PLoS One. 2017 Mar 28;12(3):e0174510. doi: 10.1371/journal.pone.0174510 (PMC5370131; doi:10.1371/journal.pone.0174510)
Supplement: S2 Table — (XLS) [file pone.0174510.s002.xls]

## Sheet: Sheet1
				Changes in LA, LVED and heart function in patients maintaining or not SR post ablation
Ablation group with SR
				baseline				Month 6							baseline					Month 12
Ablation group number		LA	LV	LVEF	NYHA		LA	LV	LVEF	NYHA		Ablation group number		LA	LV	LVEF	NYHA		LA	LV	LVEF	NYHA
	3	47	51	38	2		42	49	45	2			5	43	57	31	2		42	49	50	2
	4	49	61	43	2		42	58	50	2			6	47	54	37	3		42	52	42	2
	5	43	57	31	2		43	55	42	2			7	45	55	46	3		43	53	44	2
	6	47	54	37	3		42	52	43	2			8	49	60	32	3		42	51	55	2
	7	45	55	46	3		44	54	55	2			9	46	51	36	2		44	47	42	2
	8	49	60	32	3		42	55	40	3			12	39	53	42	3		37	51	38	1
	9	46	51	36	2		44	47	39	2			13	47	58	47	3		41	53	57	3
	12	39	53	42	3		37	51	57	2			20	44	58	40	3		39	55	50	2
	13	47	58	47	3		41	53	56	3			21	47	57	32	2		41	54	51	2
	20	44	58	40	3		43	55	51	2			22	45	58	39	2		43	54	36	1
	21	47	57	32	2		41	54	36	2			23	39	53	37	3		38	51	41	3
	22	45	58	39	2		43	54	41	1			24	42	57	36	3		37	52	45	2
	23	39	53	37	3		38	51	45	3			25	44	55	34	2		38	51	43	2
	24	42	57	36	3		37	52	43	3			31	41	56	45	3		41	51	39	2
	25	44	55	34	2		38	51	45	2			32	45	57	47	3		43	52	45	3
	31	41	56	45	3		41	51	45	2			33	47	56	41	3		43	51	49	2
	32	45	57	47	3		43	52	49	3			34	45	59	35	3		39	56	50	3
	33	47	56	41	3		43	51	50	2			35	46	54	32	3		37	54	39	2
	34	45	59	35	3		39	56	39	3			36	42	61	36	3		43	54	45	2
	35	46	54	32	3		40	54	43	3			37	39	53	39	3		45	50	47	2
	36	42	61	36	3		43	54	39	2			38	42	54	35	2		40	50	45	3
	37	39	53	39	3		45	50	45	2			46	42	54	41	3		38	48	39	2
	38	42	54	35	2		40	50	42	3			47	49	57	42	2		41	54	45	2
	46	42	54	41	3		40	50	42	2			48	46	53	42	2		38	49	50	2
	47	49	57	42	2		41	54	50	2			49	51	51	41	2		45	49	54	2
	48	46	53	42	2		38	51	54	2			50	43	51	36	3		44	48	50	2
	49	51	51	41	2		45	49	43	2			51	42	59	32	3		45	54	42	2
	50	43	51	36	3		44	48	39	2			53	39	53	31	2		39	51	50	1
	51	42	59	32	3		45	54	43	2			55	45	58	38	3		39	53	39	2
	53	39	53	31	2		39	51	40	1			56	46	56	42	2		43	50	40	2
	55	45	58	38	3		39	53	40	2			41	46	60	29	3		41	55	43	3
	56	46	56	42	2		43	50	42	2			42	49	50	42	3		42	47	39	3
	41	46	60	29	3		41	55	39	3			43	48	52	45	3		41	49	52	2
													44	49	50	36	2		43	49	54	2
													45	49	54	29	3		41	50	46	3
													54	49	52	35	3		45	47	42	3
													57	49	51	43	3		40	47	42	3
													27	49	54	36	2		42	50	46	2
													28	46	56	43	3		41	50	37	3
Ablation group no SR
			baseline					Month 6							baseline					Month 12
Ablation group number		LA	LV	LVEF	NYHA		LA	LV	LVEF	NYHA		Ablation group number		LA	LV	LVEF	NYHA		LA	LV	LVEF	NYHA
	1	49	52	36	3		49	50	42	2			1	49	52	36	3		49	48	36	1
	2	51	51	41	3		52	49	41	2			2	51	51	41	3		50	49	45	2
	10	49	65	25	1		48	58	30	2			10	49	65	25	1		48	62	30	2
	11	51	40	37	2		50	40	38	2			11	51	40	37	2		50	40	32	2
	14	49	55	30	2		50	52	31	2			14	49	55	30	2		50	52	31	2
	15	54	52	38	2		50	50	39	2			15	54	52	38	2		53	50	33	2
	16	49	58	45	3		50	57	46	2			16	49	58	45	3		45	55	44	2
	17	48	52	46	2		43	49	47	2			17	48	52	46	2		43	49	51	2
	18	50	52	32	3		49	49	33	2			18	50	52	32	3		51	49	40	2
	19	48	60	41	3		46	58	43	3			19	48	60	41	3		46	59	43	3
	26	51	59	34	1		52	58	42	2			26	51	59	34	1		51	54	40	2
	27	49	54	36	2		48	50	37	2			3	47	51	38	2		51	49	40	2
	28	46	56	43	3		45	50	45	3			4	49	61	43	2		42	52	45	2
	29	50	50	34	3		48	50	42	2			29	50	50	34	3		49	50	37	3
	30	48	58	38	2		47	56	39	3			30	48	58	38	2		43	47	45	2
	39	48	51	37	3		43	48	42	3			39	48	51	37	3		47	48	48	3
	40	50	57	38	3		48	57	36	2			40	50	57	38	3		47	54	41	1
	52	51	57	47	2		51	56	50	2			52	51	57	47	2		51	56	50	2
	42	49	50	42	3		52	47	47	3
	43	48	52	45	3		47	49	45	2
	44	49	50	36	2		43	49	46	2
	45	49	54	29	3		49	54	37	3
	54	49	52	35	3		50	50	39	3
	57	49	51	43	3		49	47	45	3
DCC group with SR
			baseline					Month 6							baseline					Month 12
DCC group number		LA	LV	LVEF	NYHA		LA	LV	LVEF	NYHA		DCC group number		LA	LV	LVEF	NYHA		LA	LV	LVEF	NYHA
	1	39	50	31	3		34	47	40	2			1	39	50	31	3		34	47	46	2
	2	50	59	35	2		45	55	37	2			2	50	59	35	2		42	49	45	2
	3	47	58	49	3		34	53	52	2			3	47	58	49	3		34	52	55	1
	4	45	57	43	2		40	55	50	2			4	45	57	43	2		40	51	57	1
	5	49	51	45	3		41	51	49	2			5	49	51	45	3		41	53	53	1
	6	48	57	42	2		41	57	47	2			6	48	57	42	2		39	52	53	2
	11	36	60	47	3		34	57	55	1			11	36	60	47	3		34	54	55	1
	12	42	51	43	3		39	51	47	3			12	42	51	43	3		39	50	47	3
	13	41	51	32	3		35	49	35	3			13	41	51	32	3		35	50	40	3
	14	39	51	37	2		37	47	40	2			14	39	51	37	2		37	51	43	2
	15	42	52	41	3		39	50	51	2			15	42	52	41	3		39	49	47	2
	18	44	50	37	2		40	48	40	2			8	41	53	38	3		35	51	43	3
	19	41	59	34	3		37	54	36	3			18	44	50	37	2		38	49	45	2
	22	43	61	37	3		43	55	39	3			19	41	59	34	3		37	54	39	3
	8	41	53	38	3		35	50	42	2
	10	43	59	34	3		43	55	39	3
DCC group no SR
			baseline												baseline
DCC group number		LA	LV	LVEF	NYHA		LA	LV	LVEF	NYHA		DCC group number		LA	LV	LVEF	NYHA		LA	LV	LVEF	NYHA
	7	44	64	37	2		50	63	39	3			7	44	64	37	2		49	60	38	2
	9	46	56	43	2		40	54	45	2			9	46	56	43	2		40	54	45	2
	16	49	54	47	2		43	53	51	2			10	43	59	34	3		43	57	40	3
	17	51	55	48	3		52	54	52	3			16	49	54	47	2		42	53	51	2
	20	48	52	32	2		45	52	33	2			17	51	55	48	3		50	55	52	3
	21	48	54	35	3		46	54	35	2			20	48	52	32	2		45	50	36	2
	23	48	51	38	3		48	51	43	3			21	48	54	35	3		44	54	35	2
	24	49	56	41	2		48	53	45	3			22	43	61	37	3		43	57	39	3
	25	51	55	34	3		49	53	34	3			23	48	51	38	3		47	54	43	3
	26	50	56	38	2		50	53	40	2			24	49	56	41	2		48	53	45	3
	27	45	51	39	3		51	51	39	3			25	51	55	34	3		49	55	35	3
	28	47	52	40	3		52	51	41	2			26	50	56	38	2		49	53	40	3
	29	49	55	38	2		49	52	38	2			27	45	51	39	3		51	50	39	3
	30	47	53	41	3		53	50	43	3			28	47	52	40	3		52	51	41	2
	31	49	55	40	3		43	52	43	3			29	49	55	38	2		49	52	38	2
	32	46	52	47	3		47	52	46	3			30	47	53	41	3		52	50	44	3
	33	45	50	46	2		49	50	48	2			31	49	55	40	3		43	52	43	3
	34	44	49	32	3		48	49	33	2			32	46	52	47	3		47	52	46	3
	35	46	52	38	3		51	49	38	3			33	45	50	46	2		49	50	48	2
	36	45	53	46	3		49	52	46	2			34	44	49	32	3		48	51	35	2
	37	48	51	39	3		52	51	39	3			35	46	52	38	3		51	49	38	3
	38	49	54	37	3		49	54	39	3			36	45	53	46	3		49	52	44	2
	39	50	55	35	1		47	55	35	2			37	48	51	39	3		52	51	39	3
	40	45	53	38	3		50	53	41	2			38	49	54	37	3		49	54	39	3
													39	50	55	35	1		47	55	37	2
													40	45	53	38	3		50	53	42	2
