# Supplementary material for: Efficacy and effects on cardiac function of radiofrequency catheter ablation vs. direct current cardioversion of persistent atrial fibrillation with left ventricular systolic dysfunction
Source: PLoS One. 2017 Mar 28;12(3):e0174510. doi: 10.1371/journal.pone.0174510 (PMC5370131; doi:10.1371/journal.pone.0174510)
Supplement: S3 Table — (XLSX) [file pone.0174510.s003.xlsx]

## Sheet: Sheet1
	No marked improvement in LV in ablation group
	Ablation group number	gender	age	LA	LV	LVEF	AF时间	NYHA	Hypertension	Diabetes	Snoring	Digoxin	Beta blocker	ACE-I or ARB	Aldosterone antagonist	Amiodarone	Mean ventricular rate	Maximum ventricular rate
	1	male	45	49	52	36	12	3	1	1	0	1	1	0	1	1	63	89
	2	male	69	51	51	41	23	3	1	0	1	0	0	0	0	0	73	99
	4	male	69	49	61	43	36	2	1	0	1	1	1	0	1	0	90	129
	6	male	55	47	54	37	41	3	1	0	0	1	0	1	0	0	101	132
	7	female	64	45	55	46	21	3	0	0	1	1	0	0	0	0	61	98
	9	male	74	46	51	36	10	2	1	0	0	0	1	1	0	0	90	120
	11	female	72	51	40	37	48	2	0	1	0	1	0	1	0	0	100	139
	12	female	37	39	53	42	10	3	0	1	0	0	1	0	0	1	86	109
	15	female	61	54	52	38	21	2	0	0	1	0	1	0	0	0	110	147
	16	male	68	49	58	45	26	3	1	0	1	0	0	0	0	0	64	100
	19	female	67	48	60	41	12	3	0	1	0	1	0	1	0	0	89	139
	22	male	70	45	58	39	19	2	0	1	0	0	0	0	0	0	110	140
	23	female	69	39	53	37	24	3	1	0	0	1	0	1	0	1	101	139
	28	female	70	46	56	43	21	3	0	0	0	0	0	0	0	0	90	138
	31	female	46	41	56	45	18	3	1	0	0	1	0	1	0	0	88	137
	32	male	49	45	57	47	24	3	1	0	0	1	0	1	1	0	78	121
	33	female	57	47	56	41	12	3	0	1	0	0	1	0	0	0	69	111
	42	female	69	49	50	42	10	3	0	0	0	1	0	0	0	0	72	110
	43	male	69	48	52	45	6	3	0	0	0	0	0	1	0	0	81	130
	46	female	63	42	54	41	28	3	0	0	0	1	1	0	0	0	86	145
	47	male	72	49	57	42	36	2	1	1	0	1	1	1	0	0	77	136
	48	female	47	46	53	42	48	2	0	0	0	1	1	1	1	0	87	147
	52	male	64	51	57	47	48	2	0	0	0	1	1	1	0	0	95	147
	55	male	53	45	58	38	6	3	1	0	0	0	0	0	0	0	87	138
	56	female	59	46	56	42	12	2	0	0	0	1	1	0	1	0	90	140
	57	female	38	49	51	43	15	3	0	0	0	1	1	1	0	0	98	147
	Marked improvement in LV ablation group
	Ablation group number	gender	age	LA	LV	LVEF	AF时间	NYHA	Hypertension	Diabetes	Snoring	Digoxin	Beta blocker	ACE-I or ARB	Aldosterone antagonist	Amiodarone	Mean ventricular rate	Maximum ventricular rate
	3	female	61	47	51	38	24	2	1	1	0	1	1	0	0	0	86	107
	5	male	47	43	57	31	37	2	0	0	0	0	1	1	0	0	90	128
	8	female	66	49	60	32	8	3	0	0	0	1	0	0	1	0	73	101
	10	female	71	49	65	25	36	1	0	1	1	1	0	0	1	1	98	128
	13	male	67	47	58	47	12	3	1	0	0	1	1	1	0	0	67	99
	14	male	57	49	55	30	15	2	1	0	0	0	0	0	0	0	97	103
	17	male	54	48	52	46	22	2	0	1	0	1	0	1	1	0	59	99
	18	male	57	50	52	32	24	3	1	1	1	0	0	0	0	0	87	110
	20	male	66	44	58	40	13	3	0	0	0	0	1	0	1	1	98	128
	21	male	69	47	57	32	16	2	1	0	0	1	1	1	0	0	99	127
	24	male	62	42	57	36	9	3	0	0	0	1	1	0	0	0	104	141
	25	female	49	44	55	34	7	2	1	0	0	0	0	0	1	0	90	129
	26	male	54	51	59	34	36	1	0	0	0	0	1	1	0	0	89	128
	27	male	59	49	54	36	33	2	0	0	0	0	0	0	0	0	78	130
	29	female	61	50	50	34	24	3	1	1	0	1	1	0	0	0	99	129
	30	male	54	48	58	38	16	2	0	0	0	0	0	0	0	0	87	129
	34	female	68	45	59	35	15	3	0	0	0	0	0	0	0	0	75	121
	35	female	64	46	54	32	9	3	0	0	0	0	0	0	0	0	98	135
	36	female	53	42	61	36	18	3	1	1	0	0	1	0	0	0	105	149
	37	male	51	39	53	39	12	3	0	0	1	0	0	1	0	0	110	151
	38	male	39	42	54	35	24	2	0	0	0	1	0	0	0	1	113	154
	39	female	43	48	51	37	36	3	0	1	0	0	0	0	0	0	79	121
	40	male	42	50	57	38	25	3	0	0	0	0	0	0	0	0	65	102
	41	male	59	46	60	29	12	3	0	1	0	1	0	0	1	0	79	131
	44	female	53	49	50	36	9	2	0	0	0	0	0	0	0	0	93	145
	45	male	37	49	54	29	24	3	0	0	0	0	0	0	0	0	96	152
	49	male	70	51	51	41	12	2	1	0	0	1	1	1	0	1	89	125
	50	female	42	43	51	36	24	3	1	1	0	0	1	0	0	0	71	125
	51	female	57	42	59	32	36	3	0	0	0	0	1	0	0	0	82	117
	53	male	62	39	53	31	12	2	1	0	0	0	1	0	0	0	91	131
	54	female	69	49	52	35	9	3	0	0	0	0	0	1	0	0	86	143
